# Supplementary material for: Metamorphosis Imposes Variable Constraints on Genome Expansion through Effects on Development
Source: Integr Org Biol. 2023 Apr 18;5(1):obad015. doi: 10.1093/iob/obad015 (PMC10153748; doi:10.1093/iob/obad015)
Supplement: obad015_Supplemental_Files [file obad015_supplemental_files.zip]

Archive with 2 entries (2 files):
- genomeSize_analyses.pdf
- GenomeSizeLifeHistory_Data_Supp_Table_1.xlsx
