# Supplementary material for: Metamorphosis Imposes Variable Constraints on Genome Expansion through Effects on Development
Source: Integr Org Biol. 2023 Apr 18;5(1):obad015. doi: 10.1093/iob/obad015 (PMC10153748; doi:10.1093/iob/obad015)
Supplement: obad015_Supplemental_Files [file obad015_supplemental_files.zip › GenomeSizeLifeHistory_Data_Supp_Table_1.xlsx]

## Sheet: Revised_Dataset_2021
Genus	Species	Genome Size	Life History strategy
Aneides	aeneus	44	D
Aneides	ferreus	42	D
Aneides	flavipunctatus	45	D
Aneides	hardii	33	D
Aneides	lugubris	43	D
Batrachoseps	attenuatus	41	D
Batrachoseps	campi	35	D
Batrachoseps	fairview (now called bramei)	26	D
Batrachoseps	gabrieli	35	D
Batrachoseps	gavilanensis	27	D
Batrachoseps	gregarius	28	D
Batrachoseps	incognitus	31	D
Batrachoseps	kawia	33	D
Batrachoseps	luciae	30	D
Batrachoseps	major	32	D
Batrachoseps	nigriventris	26	D
Bolitoglossa	cerroensis	58	D
Bolitoglossa	colonnea	54	D
Bolitoglossa	dofleini	59	D
Bolitoglossa	dunni	51	D
Bolitoglossa	englehardti	48	D
Bolitoglossa	flavimembris	50	D
Bolitoglossa	hartwegi	42	D
Bolitoglossa	lincolni	53	D
Bolitoglossa	morio	57	D
Bolitoglossa	platydactyla	67	D
Bolitoglossa	rostrata	48	D
Bolitoglossa	striatula	63	D
Bolitoglossa	subpalmata	66	D
Bolitoglossa	stuarti	77	D
Bolitoglossa	cuchumatana	44	D
Bolitoglossa	helmrichi	51	D
Bolitoglossa	macrinii	81	D
Bolitoglossa	mexicana	69	D
Bolitoglossa	riletti	58	D
Bolitoglossa	robusta	45	D
Bolitoglossa	zapoteca	42	D
Chiropterotriton	magnipes	27	D
Chiropterotriton	orculus	17	D
Chiropterotriton	priscus	33	D
Cryptotriton	alvarezdeltoroi	31	D
Desmognathus	fuscus	17	Mabrupt
Desmognathus	monticola	16	Mabrupt
Desmognathus	ochrophaeus	16	Mabrupt
Desmognathus	quadramaculatus	15	Mabrupt
Desmognathus	wrighti	14	D
Ensatina	eschscholtzii	45	D
Eurycea	bislineata	23	Mabrupt
Eurycea	longicauda	28	Mabrupt
Eurycea	lucifuga	21	Mabrupt
Eurycea	neotenes	26	P
Eurycea	quadridigitata	25	Mabrupt
Eurycea	tridentifera	27	P
Eurycea	wilderae	21	Mabrupt
Gyrinophilus	porphyriticus	23	Mabrupt
Hemidactylium	scutatum	33	Mabrupt
Hydromantes	genei	43	D
Hydromantes	italicus	72	D
Hydromantes	platycephalus	50	D
Karsenia	koreana	52	D
Nyctanolis	pernix	28	D
Oedipina	poelzi	52	D
Oedipina	pseudouniformis	41	D
Oedipina	uniformis	45	D
Plethodon	cinereus	23	D
Plethodon	dunni from GenBank	42	D
Plethodon	elongatus	33	D
Plethodon	glutinosus	27	D
Plethodon	ouachitae	34	D
Plethodon	richmondi	20	D
Plethodon	vandykei	69	D
Plethodon	vehiculum	38	D
Plethodon	welleri	23	D
Plethodon	yonahlossee	31	D
Pseudoeurycea	bellii_sierraoccidentalis	47	D
Pseudoeurycea	cephalica	40	D
Pseudoeurycea	juarezi	27	D
Pseudoeurycea	leprosa	28	D
Pseudoeurycea	melanomolga	40	D
Pseudoeurycea	rex	37	D
Pseudoeurycea	robertsi	52	D
Pseudoeurycea	altamontna	32	D
Pseudoeurycea	brunnata	42	D
Pseudoeurycea	conanti	34	D
Pseudoeurycea	longicauda	44	D
Pseudoeurycea	lineola	31	D
Pseudoeurycea	saltator	22	D
Pseudoeurycea	smithi	36	D
Pseudoeurycea	werleri	40	D
Pseudotriton	montanus	23	Mabrupt
Pseudotriton	ruber	25	Mabrupt
Andrias	davidianus	50	M
Andrias	japonicus	47	M
Paradactylodon	mustersi	22	M
Hynobius	naevius	20	M
Onychodactylus	fischeri	48	M
Ranodon	sibiricus	24	M
Salamandrella	keyserlingii	25	M
Ambystoma	californiense	32	M
Ambystoma	laterale	29	M
Ambystoma	mexicanum	26	M
Ambystoma	texanum	25	M
Ambystoma	tigrinum tigrinum	31	M
Rhyacotriton	olympicus	67	M
Paramesotriton	hongkongensis	51	M
Tritirus	carnifex	27	M
Triturus	cristatus	24	M
Triturus	dobrogicus	27	M
Triturus	karelinii	30	M
Triturus	marmoratus	24	M
Triturus	pygmaeus	27	M
Amphiuma	means	79	P
Dicamptodon	ensatus	57	M
Necturus	maculosus	85	P
Pseudobranchus	striatus	47	P
Siren	intermedia	55	P
Siren	lacertina	56	P
Proteus	anguinus	49	P
